# Supplementary material for: Batimastat Induces Cytotoxic and Cytostatic Effects in In Vitro Models of Hematological Tumors
Source: Int J Mol Sci. 2024 Apr 22;25(8):4554. doi: 10.3390/ijms25084554 (PMC11050270; doi:10.3390/ijms25084554)
Supplement: Supplementary file 1 [file ijms-25-04554-s001.zip]

Archive with 1 entries (1 files):
- ijms-2966782-supplementary.pdf
